# Supplementary material for: Intraspecific differentiation of Lindera obtusiloba as revealed by comparative plastomic and evolutionary analyses
Source: Ecol Evol. 2024 Mar 11;14(3):e11119. doi: 10.1002/ece3.11119 (PMC10927362; doi:10.1002/ece3.11119)
Supplement: Supplementary file 1 — Appendix S1. [file ECE3-14-e11119-s001.xlsx]

## Sheet: Sheet1
	Supplementary 1 Accessions of chloroplast genomes for phylogenetic
	Species	Length (bp)	NCBI number
	Lindera aggregata	152717	MN453263
	Lindera angustifolia	152832	MG581438
	Lindera benzoin	152478	MH220730
	Lindera chunii	152734	MN453264
	Lindera communis	152775	MT621585
	Lindera erythrocarpa	152916	MN428457
	Lindera floribunda	152551	MG581442
	Lindera fragrans	152644	MN453265
	Lindera glauca	152863	MG581443
	Lindera latifolia	152779	MH220733
	Lindera limprichtii	152696	MN453266
	Lindera megaphylla	152711	MH220734
	Lindera metcalfiana	152893	MG581445
	Lindera nacusua	152211	MH220736
	Lindera obtusiloba	152772	MG581448
	Lindera obtusiloba	152773	MH220737
	Lindera obtusiloba var. heterophylla	152687	MT621623
	Lindera praecox	152728	MG581449
	Lindera pulcherrima	152689	MW800982
	Lindera robusta	152852	MH220738
	Lindera rubronervia	152885	MG581452
	Lindera supracostata	152662	MN453269
	Lindera thomsonii	152626	MN453272
	Lindera villipes	152718	MT621624
	Iteadaphne caudata	152433	MT621592
	Parasassafras confertiflorum	152555	MH729378
	Litsea acutivena	152718	MN428458
	Litsea auriculata	152377	MW355498
	Litsea chunii	152081	MW802254
	Litsea coreana	152773	MW801094
	Litsea dilleniifolia	152225	MT621602
	Litsea elongata	152793	MN428460
	Litsea garrettii	154011	MN698967
	Litsea glutinosa	152748	MN428461
	Litsea ichangensis	152747	MW802255
	Litsea japonica	152718	MG581454
	Litsea liyuyingi	152823	MT621575
	Litsea mollis	152736	MN428462
	Litsea monopetala	152705	MN428463
	Litsea moupinensis	152588	MW802256
	Litsea populifolia	152619	MW802257
	Litsea pungens	152655	MW800954
	Litsea rotundifolia	152763	MW801254
	Litsea rubescens	152701	MT621614
	Litsea sericea	152612	MT621622
	Litsea szemaois	152132	MN428465
	Litsea tibetana	152594	MT621574
	Litsea tsinlingensis	152051	MW802260
	Litsea veitchiana	152655	MW800929
	Laurus nobilis	153040	MT621599
	Neolitsea aurata	152750	MW801151
	Neolitsea sericea	152442	MF939341
	Actinodaphne obovata	152579	MN274947
	Actinodaphne trichocarpa	152739	MF939342
	Cinnamomum camphora	152671	MF421523

## Sheet: Sheet2
MG581448
MT621623
OL912951
MF188124
MH729378
MT621602
MW802257
MW465540
MZ442604
MT621599
