# Supplementary material for: Intraspecific differentiation of Lindera obtusiloba as revealed by comparative plastomic and evolutionary analyses
Source: Ecol Evol. 2024 Mar 11;14(3):e11119. doi: 10.1002/ece3.11119 (PMC10927362; doi:10.1002/ece3.11119)
Supplement: Supplementary file 2 — Appendix S2. [file ECE3-14-e11119-s003.xlsx]

## Sheet: REPuter
Supplementary 2-1 The long repeats of thirteen L. obtusiloba detected through complete chloroplast genomes
ID	Repeat length (bp)	Start locus A	type	Start locus B
Lindera obtusiloba sy8679	30	12995	C	13701
Lindera obtusiloba sy8679	30	53083	F	53085
Lindera obtusiloba sy8679	30	11109	F	38736
Lindera obtusiloba sy8679	30	33250	F	39369
Lindera obtusiloba sy8679	30	45876	F	101770
Lindera obtusiloba sy8679	30	67417	P	67463
Lindera obtusiloba sy8679	30	119558	P	119558
Lindera obtusiloba sy8679	30	45876	P	144670
Lindera obtusiloba sy8679	31	9398	P	47562
Lindera obtusiloba sy8679	32	9395	F	37813
Lindera obtusiloba sy8679	33	95033	F	95057
Lindera obtusiloba sy8679	33	151380	F	151404
Lindera obtusiloba sy8679	33	33291	F	68732
Lindera obtusiloba sy8679	33	97164	F	149273
Lindera obtusiloba sy8679	33	95033	P	151380
Lindera obtusiloba sy8679	33	95057	P	151404
Lindera obtusiloba sy8679	33	113747	P	132672
Lindera obtusiloba sy8679	33	97164	P	97164
Lindera obtusiloba sy8679	33	149273	P	149273
Lindera obtusiloba sy8679	34	87829	F	93739
Lindera obtusiloba sy8679	34	87829	P	152697
Lindera obtusiloba sy8679	36	132669	F	132687
Lindera obtusiloba sy8679	39	45864	F	101758
Lindera obtusiloba sy8679	39	45864	P	144673
Lindera obtusiloba sy8679	41	40953	F	43177
Lindera obtusiloba sy8679	48	77877	P	77877
Lindera obtusiloba sy8679	20080	93700	P	132690
Lindera obtusiloba sy5749	30	67353	P	67399
Lindera obtusiloba sy5749	30	102021	R	102021
Lindera obtusiloba sy5749	30	102021	C	144261
Lindera obtusiloba sy5749	30	119469	P	119469
Lindera obtusiloba sy5749	30	144261	R	144261
Lindera obtusiloba sy5749	30	11091	F	38699
Lindera obtusiloba sy5749	30	33220	F	39330
Lindera obtusiloba sy5749	30	45835	F	101700
Lindera obtusiloba sy5749	30	45835	P	144582
Lindera obtusiloba sy5749	30	48470	R	128166
Lindera obtusiloba sy5749	31	38854	R	38854
Lindera obtusiloba sy5749	31	9387	P	47515
Lindera obtusiloba sy5749	31	33260	F	68671
Lindera obtusiloba sy5749	32	9384	F	37777
Lindera obtusiloba sy5749	33	94963	F	94987
Lindera obtusiloba sy5749	33	94963	P	151292
Lindera obtusiloba sy5749	33	94987	P	151316
Lindera obtusiloba sy5749	33	151292	F	151316
Lindera obtusiloba sy5749	33	97094	P	97094
Lindera obtusiloba sy5749	33	97094	F	149185
Lindera obtusiloba sy5749	33	149185	P	149185
Lindera obtusiloba sy5749	34	87761	F	93669
Lindera obtusiloba sy5749	34	87761	P	152609
Lindera obtusiloba sy5749	36	132573	F	132591
Lindera obtusiloba sy5749	39	45823	F	101688
Lindera obtusiloba sy5749	39	45823	P	144585
Lindera obtusiloba sy5749	41	40913	F	43137
Lindera obtusiloba sy5749	48	77800	P	77800
Lindera obtusiloba sy5749	20071	93630	P	132611
Lindera obtusiloba sy5779	30	67348	P	67394
Lindera obtusiloba sy5779	30	102042	R	102042
Lindera obtusiloba sy5779	30	102042	C	144287
Lindera obtusiloba sy5779	30	119494	P	119494
Lindera obtusiloba sy5779	30	144287	R	144287
Lindera obtusiloba sy5779	30	11095	F	38678
Lindera obtusiloba sy5779	30	45815	F	101721
Lindera obtusiloba sy5779	30	45815	P	144608
Lindera obtusiloba sy5779	30	48449	R	128192
Lindera obtusiloba sy5779	31	38833	R	38833
Lindera obtusiloba sy5779	31	38845	F	117542
Lindera obtusiloba sy5779	31	9366	P	47496
Lindera obtusiloba sy5779	32	9363	F	37754
Lindera obtusiloba sy5779	33	94984	F	95008
Lindera obtusiloba sy5779	33	94984	P	151318
Lindera obtusiloba sy5779	33	95008	P	151342
Lindera obtusiloba sy5779	33	151318	F	151342
Lindera obtusiloba sy5779	33	97115	P	97115
Lindera obtusiloba sy5779	33	97115	F	149211
Lindera obtusiloba sy5779	33	149211	P	149211
Lindera obtusiloba sy5779	34	87775	F	93690
Lindera obtusiloba sy5779	34	87775	P	152635
Lindera obtusiloba sy5779	36	132599	F	132617
Lindera obtusiloba sy5779	39	45803	F	101709
Lindera obtusiloba sy5779	39	45803	P	144611
Lindera obtusiloba sy5779	41	40896	F	43120
Lindera obtusiloba sy5779	48	77812	P	77812
Lindera obtusiloba sy5779	20071	93651	P	132637
Lindera obtusiloba sy5998	30	67332	P	67378
Lindera obtusiloba sy5998	30	8020	F	8043
Lindera obtusiloba sy5998	30	102027	R	102027
Lindera obtusiloba sy5998	30	102027	C	144287
Lindera obtusiloba sy5998	30	119493	P	119493
Lindera obtusiloba sy5998	30	144287	R	144287
Lindera obtusiloba sy5998	30	11097	F	38674
Lindera obtusiloba sy5998	30	17366	C	74768
Lindera obtusiloba sy5998	30	33224	F	39307
Lindera obtusiloba sy5998	30	45808	F	101706
Lindera obtusiloba sy5998	30	45808	P	144608
Lindera obtusiloba sy5998	30	48443	R	128192
Lindera obtusiloba sy5998	30	132599	F	132617
Lindera obtusiloba sy5998	31	38829	R	38829
Lindera obtusiloba sy5998	31	9390	P	47489
Lindera obtusiloba sy5998	32	9387	F	37751
Lindera obtusiloba sy5998	33	94969	F	94993
Lindera obtusiloba sy5998	33	94969	P	151318
Lindera obtusiloba sy5998	33	94993	P	151342
Lindera obtusiloba sy5998	33	151318	F	151342
Lindera obtusiloba sy5998	33	97100	P	97100
Lindera obtusiloba sy5998	33	97100	F	149211
Lindera obtusiloba sy5998	33	149211	P	149211
Lindera obtusiloba sy5998	34	87760	F	93675
Lindera obtusiloba sy5998	34	87760	P	152635
Lindera obtusiloba sy5998	39	45796	F	101694
Lindera obtusiloba sy5998	39	45796	P	144611
Lindera obtusiloba sy5998	41	40889	F	43113
Lindera obtusiloba sy5998	48	77797	P	77797
Lindera obtusiloba sy5998	20075	93636	P	132633
Lindera obtusiloba sy6045	30	67332	P	67378
Lindera obtusiloba sy6045	30	8020	F	8043
Lindera obtusiloba sy6045	30	102027	R	102027
Lindera obtusiloba sy6045	30	102027	C	144287
Lindera obtusiloba sy6045	30	119493	P	119493
Lindera obtusiloba sy6045	30	144287	R	144287
Lindera obtusiloba sy6045	30	11097	F	38674
Lindera obtusiloba sy6045	30	17366	C	74768
Lindera obtusiloba sy6045	30	33224	F	39307
Lindera obtusiloba sy6045	30	45808	F	101706
Lindera obtusiloba sy6045	30	45808	P	144608
Lindera obtusiloba sy6045	30	48443	R	128192
Lindera obtusiloba sy6045	30	132599	F	132617
Lindera obtusiloba sy6045	31	38829	R	38829
Lindera obtusiloba sy6045	31	9390	P	47489
Lindera obtusiloba sy6045	32	9387	F	37751
Lindera obtusiloba sy6045	33	94969	F	94993
Lindera obtusiloba sy6045	33	94969	P	151318
Lindera obtusiloba sy6045	33	94993	P	151342
Lindera obtusiloba sy6045	33	151318	F	151342
Lindera obtusiloba sy6045	33	97100	P	97100
Lindera obtusiloba sy6045	33	97100	F	149211
Lindera obtusiloba sy6045	33	149211	P	149211
Lindera obtusiloba sy6045	34	87760	F	93675
Lindera obtusiloba sy6045	34	87760	P	152635
Lindera obtusiloba sy6045	39	45796	F	101694
Lindera obtusiloba sy6045	39	45796	P	144611
Lindera obtusiloba sy6045	41	40889	F	43113
Lindera obtusiloba sy6045	48	77797	P	77797
Lindera obtusiloba sy6045	20075	93636	P	132633
Lindera obtusiloba sy6219	30	67348	P	67394
Lindera obtusiloba sy6219	30	102042	R	102042
Lindera obtusiloba sy6219	30	102042	C	144287
Lindera obtusiloba sy6219	30	119494	P	119494
Lindera obtusiloba sy6219	30	144287	R	144287
Lindera obtusiloba sy6219	30	11095	F	38678
Lindera obtusiloba sy6219	30	45815	F	101721
Lindera obtusiloba sy6219	30	45815	P	144608
Lindera obtusiloba sy6219	30	48449	R	128192
Lindera obtusiloba sy6219	31	38833	R	38833
Lindera obtusiloba sy6219	31	38845	F	117542
Lindera obtusiloba sy6219	31	9366	P	47496
Lindera obtusiloba sy6219	32	9363	F	37754
Lindera obtusiloba sy6219	33	94984	F	95008
Lindera obtusiloba sy6219	33	94984	P	151318
Lindera obtusiloba sy6219	33	95008	P	151342
Lindera obtusiloba sy6219	33	151318	F	151342
Lindera obtusiloba sy6219	33	97115	P	97115
Lindera obtusiloba sy6219	33	97115	F	149211
Lindera obtusiloba sy6219	33	149211	P	149211
Lindera obtusiloba sy6219	34	87775	F	93690
Lindera obtusiloba sy6219	34	87775	P	152635
Lindera obtusiloba sy6219	36	132599	F	132617
Lindera obtusiloba sy6219	39	45803	F	101709
Lindera obtusiloba sy6219	39	45803	P	144611
Lindera obtusiloba sy6219	41	40896	F	43120
Lindera obtusiloba sy6219	48	77812	P	77812
Lindera obtusiloba sy6219	20071	93651	P	132637
Lindera obtusiloba sy7768	30	67348	P	67394
Lindera obtusiloba sy7768	30	102042	R	102042
Lindera obtusiloba sy7768	30	102042	C	144287
Lindera obtusiloba sy7768	30	119494	P	119494
Lindera obtusiloba sy7768	30	144287	R	144287
Lindera obtusiloba sy7768	30	11095	F	38678
Lindera obtusiloba sy7768	30	45815	F	101721
Lindera obtusiloba sy7768	30	45815	P	144608
Lindera obtusiloba sy7768	30	48449	R	128192
Lindera obtusiloba sy7768	31	38833	R	38833
Lindera obtusiloba sy7768	31	38845	F	117542
Lindera obtusiloba sy7768	31	9366	P	47496
Lindera obtusiloba sy7768	32	9363	F	37754
Lindera obtusiloba sy7768	33	94984	F	95008
Lindera obtusiloba sy7768	33	94984	P	151318
Lindera obtusiloba sy7768	33	95008	P	151342
Lindera obtusiloba sy7768	33	151318	F	151342
Lindera obtusiloba sy7768	33	97115	P	97115
Lindera obtusiloba sy7768	33	97115	F	149211
Lindera obtusiloba sy7768	33	149211	P	149211
Lindera obtusiloba sy7768	34	87775	F	93690
Lindera obtusiloba sy7768	34	87775	P	152635
Lindera obtusiloba sy7768	36	132599	F	132617
Lindera obtusiloba sy7768	39	45803	F	101709
Lindera obtusiloba sy7768	39	45803	P	144611
Lindera obtusiloba sy7768	41	40896	F	43120
Lindera obtusiloba sy7768	48	77812	P	77812
Lindera obtusiloba sy7768	20071	93651	P	132637
Lindera obtusiloba sy9339	30	101690	R	101690
Lindera obtusiloba sy9339	30	101690	C	143918
Lindera obtusiloba sy9339	30	119132	P	119132
Lindera obtusiloba sy9339	30	143918	R	143918
Lindera obtusiloba sy9339	30	11018	F	38560
Lindera obtusiloba sy9339	30	33092	F	39183
Lindera obtusiloba sy9339	30	45681	F	101369
Lindera obtusiloba sy9339	30	45681	P	144239
Lindera obtusiloba sy9339	30	48283	R	127824
Lindera obtusiloba sy9339	31	9336	P	47344
Lindera obtusiloba sy9339	32	66528	P	66528
Lindera obtusiloba sy9339	32	116361	F	116389
Lindera obtusiloba sy9339	32	9333	F	37640
Lindera obtusiloba sy9339	33	94632	F	94656
Lindera obtusiloba sy9339	33	94632	P	150949
Lindera obtusiloba sy9339	33	94656	P	150973
Lindera obtusiloba sy9339	33	150949	F	150973
Lindera obtusiloba sy9339	33	96763	P	96763
Lindera obtusiloba sy9339	33	96763	F	148842
Lindera obtusiloba sy9339	33	148842	P	148842
Lindera obtusiloba sy9339	34	87456	F	93338
Lindera obtusiloba sy9339	34	87456	P	152266
Lindera obtusiloba sy9339	36	132230	F	132248
Lindera obtusiloba sy9339	39	45669	F	101357
Lindera obtusiloba sy9339	39	45669	P	144242
Lindera obtusiloba sy9339	41	40765	F	42989
Lindera obtusiloba sy9339	48	77507	P	77507
Lindera obtusiloba sy9339	20066	93304	P	132268
Lindera obtusiloba txy18016	30	67462	P	67508
Lindera obtusiloba txy18016	30	120288	P	120288
Lindera obtusiloba txy18016	30	11139	F	38786
Lindera obtusiloba txy18016	30	13022	P	30480
Lindera obtusiloba txy18016	30	33277	F	39414
Lindera obtusiloba txy18016	30	45915	F	102498
Lindera obtusiloba txy18016	30	45915	P	145396
Lindera obtusiloba txy18016	30	48539	R	128980
Lindera obtusiloba txy18016	30	53138	F	53140
Lindera obtusiloba txy18016	31	34971	F	35003
Lindera obtusiloba txy18016	31	9414	P	47593
Lindera obtusiloba txy18016	32	9411	F	37864
Lindera obtusiloba txy18016	33	95083	F	95107
Lindera obtusiloba txy18016	33	95083	P	152784
Lindera obtusiloba txy18016	33	95107	P	152808
Lindera obtusiloba txy18016	33	152784	F	152808
Lindera obtusiloba txy18016	33	114483	P	133390
Lindera obtusiloba txy18016	33	97892	P	97892
Lindera obtusiloba txy18016	33	97892	F	149999
Lindera obtusiloba txy18016	33	149999	P	149999
Lindera obtusiloba txy18016	34	87897	F	93789
Lindera obtusiloba txy18016	34	87897	P	154101
Lindera obtusiloba txy18016	36	133387	F	133405
Lindera obtusiloba txy18016	39	45903	F	102486
Lindera obtusiloba txy18016	39	45903	P	145399
Lindera obtusiloba txy18016	41	40996	F	43220
Lindera obtusiloba txy18016	48	77927	P	77927
Lindera obtusiloba txy18016	20762	93750	P	133412
Lindera obtusiloba txy18043	30	67375	P	67421
Lindera obtusiloba txy18043	30	47776	R	47776
Lindera obtusiloba txy18043	30	47780	F	47782
Lindera obtusiloba txy18043	30	102023	R	102023
Lindera obtusiloba txy18043	30	102023	C	144261
Lindera obtusiloba txy18043	30	119473	P	119473
Lindera obtusiloba txy18043	30	144261	R	144261
Lindera obtusiloba txy18043	30	11092	F	38707
Lindera obtusiloba txy18043	30	33229	F	39345
Lindera obtusiloba txy18043	30	33269	F	68694
Lindera obtusiloba txy18043	30	45850	F	101702
Lindera obtusiloba txy18043	30	45850	P	144582
Lindera obtusiloba txy18043	30	48486	R	128169
Lindera obtusiloba txy18043	31	38862	R	38862
Lindera obtusiloba txy18043	31	9388	P	47528
Lindera obtusiloba txy18043	31	47780	F	47781
Lindera obtusiloba txy18043	32	9385	F	37786
Lindera obtusiloba txy18043	33	94965	F	94989
Lindera obtusiloba txy18043	33	94965	P	151292
Lindera obtusiloba txy18043	33	94989	P	151316
Lindera obtusiloba txy18043	33	151292	F	151316
Lindera obtusiloba txy18043	33	97096	P	97096
Lindera obtusiloba txy18043	33	97096	F	149185
Lindera obtusiloba txy18043	33	149185	P	149185
Lindera obtusiloba txy18043	34	87784	F	93671
Lindera obtusiloba txy18043	34	87784	P	152609
Lindera obtusiloba txy18043	39	45838	F	101690
Lindera obtusiloba txy18043	39	45838	P	144585
Lindera obtusiloba txy18043	41	40928	F	43152
Lindera obtusiloba txy18043	48	77824	P	77824
Lindera obtusiloba txy18043	20072	93632	P	132610
Lindera obtusiloba MG581448	30	12994	C	13700
Lindera obtusiloba MG581448	30	53084	F	53086
Lindera obtusiloba MG581448	30	11108	F	38735
Lindera obtusiloba MG581448	30	33249	F	39370
Lindera obtusiloba MG581448	30	45877	F	101771
Lindera obtusiloba MG581448	30	67418	P	67464
Lindera obtusiloba MG581448	30	119559	P	119559
Lindera obtusiloba MG581448	30	45877	P	144671
Lindera obtusiloba MG581448	31	9397	P	47563
Lindera obtusiloba MG581448	32	9394	F	37812
Lindera obtusiloba MG581448	33	95034	F	95058
Lindera obtusiloba MG581448	33	151381	F	151405
Lindera obtusiloba MG581448	33	33290	F	68733
Lindera obtusiloba MG581448	33	97165	F	149274
Lindera obtusiloba MG581448	33	95034	P	151381
Lindera obtusiloba MG581448	33	95058	P	151405
Lindera obtusiloba MG581448	33	113748	P	132673
Lindera obtusiloba MG581448	33	97165	P	97165
Lindera obtusiloba MG581448	33	149274	P	149274
Lindera obtusiloba MG581448	34	87830	F	93740
Lindera obtusiloba MG581448	34	87830	P	152698
Lindera obtusiloba MG581448	36	132670	F	132688
Lindera obtusiloba MG581448	39	45865	F	101759
Lindera obtusiloba MG581448	39	45865	P	144674
Lindera obtusiloba MG581448	41	40954	F	43178
Lindera obtusiloba MG581448	48	77878	P	77878
Lindera obtusiloba MG581448	20080	93701	P	132691
Lindera obtusiloba MH220737	30	67416	P	67462
Lindera obtusiloba MH220737	30	53082	F	53084
Lindera obtusiloba MH220737	30	119557	P	119557
Lindera obtusiloba MH220737	30	11108	F	38735
Lindera obtusiloba MH220737	30	12994	C	13700
Lindera obtusiloba MH220737	30	33249	F	39368
Lindera obtusiloba MH220737	30	45875	F	101769
Lindera obtusiloba MH220737	30	45875	P	144668
Lindera obtusiloba MH220737	31	9397	P	47561
Lindera obtusiloba MH220737	32	9394	F	37812
Lindera obtusiloba MH220737	33	95032	F	95056
Lindera obtusiloba MH220737	33	95032	P	151378
Lindera obtusiloba MH220737	33	95056	P	151402
Lindera obtusiloba MH220737	33	151378	F	151402
Lindera obtusiloba MH220737	33	113746	P	132670
Lindera obtusiloba MH220737	33	33290	F	68731
Lindera obtusiloba MH220737	33	97163	P	97163
Lindera obtusiloba MH220737	33	97163	F	149271
Lindera obtusiloba MH220737	33	149271	P	149271
Lindera obtusiloba MH220737	34	87828	F	93738
Lindera obtusiloba MH220737	34	87828	P	152695
Lindera obtusiloba MH220737	36	132667	F	132685
Lindera obtusiloba MH220737	39	45863	F	101757
Lindera obtusiloba MH220737	39	45863	P	144671
Lindera obtusiloba MH220737	41	40952	F	43176
Lindera obtusiloba MH220737	48	77876	P	77876
Lindera obtusiloba MH220737	570	93704	P	152193
Lindera obtusiloba MH220737	19085	94694	P	132688
Lindera obtusiloba MH220737	19504	94275	P	132688
Lindera obtusiloba MT621623	30	67320	P	67366
Lindera obtusiloba MT621623	30	102016	R	102016
Lindera obtusiloba MT621623	30	102016	C	144265
Lindera obtusiloba MT621623	30	119471	P	119471
Lindera obtusiloba MT621623	30	144265	R	144265
Lindera obtusiloba MT621623	30	11071	F	38652
Lindera obtusiloba MT621623	30	17343	C	74757
Lindera obtusiloba MT621623	30	45790	F	101695
Lindera obtusiloba MT621623	30	45790	P	144586
Lindera obtusiloba MT621623	30	48424	R	128170
Lindera obtusiloba MT621623	31	38807	R	38807
Lindera obtusiloba MT621623	31	38819	F	117517
Lindera obtusiloba MT621623	31	9365	P	47471
Lindera obtusiloba MT621623	32	9362	F	37729
Lindera obtusiloba MT621623	33	94958	F	94982
Lindera obtusiloba MT621623	33	94958	P	151296
Lindera obtusiloba MT621623	33	94982	P	151320
Lindera obtusiloba MT621623	33	151296	F	151320
Lindera obtusiloba MT621623	33	97089	P	97089
Lindera obtusiloba MT621623	33	97089	F	149189
Lindera obtusiloba MT621623	33	149189	P	149189
Lindera obtusiloba MT621623	34	87749	F	93664
Lindera obtusiloba MT621623	34	87749	P	152613
Lindera obtusiloba MT621623	36	132577	F	132595
Lindera obtusiloba MT621623	39	45778	F	101683
Lindera obtusiloba MT621623	39	45778	P	144589
Lindera obtusiloba MT621623	41	40870	F	43094
Lindera obtusiloba MT621623	48	77785	P	77785
Lindera obtusiloba MT621623	20071	93625	P	132615

## Sheet: SSRs
Supplementary 2-2 The SSRs of thirteen L. obtusiloba detected through complete chloroplast genomes
ID	SSR nr.	SSR type	SSR	size	start	end
Lindera obtusiloba sy5749	1	p1	(A)15	15	188	202
Lindera obtusiloba sy5749	2	p1	(T)11	11	4572	4582
Lindera obtusiloba sy5749	3	p1	(C)11	11	5145	5155
Lindera obtusiloba sy5749	4	p1	(A)15	15	5560	5574
Lindera obtusiloba sy5749	5	p1	(T)12	12	5936	5947
Lindera obtusiloba sy5749	6	p1	(T)10	10	7926	7935
Lindera obtusiloba sy5749	7	p1	(T)10	10	9859	9868
Lindera obtusiloba sy5749	9	p1	(A)16	16	12985	13000
Lindera obtusiloba sy5749	10	p1	(T)10	10	13686	13695
Lindera obtusiloba sy5749	11	p1	(A)16	16	14092	14107
Lindera obtusiloba sy5749	12	p1	(A)11	11	15097	15107
Lindera obtusiloba sy5749	13	p1	(T)10	10	15587	15596
Lindera obtusiloba sy5749	14	p1	(T)11	11	17366	17376
Lindera obtusiloba sy5749	15	p1	(T)11	11	19542	19552
Lindera obtusiloba sy5749	17	p1	(T)10	10	23961	23970
Lindera obtusiloba sy5749	19	p1	(T)12	12	29742	29753
Lindera obtusiloba sy5749	20	p1	(T)14	14	30434	30447
Lindera obtusiloba sy5749	22	p1	(T)10	10	31325	31334
Lindera obtusiloba sy5749	23	p1	(T)15	15	33261	33275
Lindera obtusiloba sy5749	25	p1	(A)10	10	38025	38034
Lindera obtusiloba sy5749	27	p1	(A)10	10	39542	39551
Lindera obtusiloba sy5749	28	p1	(T)10	10	44148	44157
Lindera obtusiloba sy5749	29	p1	(T)12	12	44963	44974
Lindera obtusiloba sy5749	30	p1	(A)15	15	46501	46515
Lindera obtusiloba sy5749	31	p1	(A)10	10	46757	46766
Lindera obtusiloba sy5749	32	p1	(A)18	18	47768	47785
Lindera obtusiloba sy5749	33	p1	(T)10	10	48902	48911
Lindera obtusiloba sy5749	36	p1	(T)10	10	54553	54562
Lindera obtusiloba sy5749	37	p1	(T)10	10	55429	55438
Lindera obtusiloba sy5749	38	p1	(A)11	11	57990	58000
Lindera obtusiloba sy5749	39	p1	(A)11	11	62055	62065
Lindera obtusiloba sy5749	40	p1	(A)13	13	64346	64358
Lindera obtusiloba sy5749	42	p1	(T)18	18	68669	68686
Lindera obtusiloba sy5749	43	p1	(T)10	10	72022	72031
Lindera obtusiloba sy5749	44	p1	(A)14	14	72700	72713
Lindera obtusiloba sy5749	45	p1	(T)11	11	74119	74129
Lindera obtusiloba sy5749	46	p1	(A)10	10	74793	74802
Lindera obtusiloba sy5749	47	p1	(T)12	12	75107	75118
Lindera obtusiloba sy5749	48	p1	(T)12	12	84066	84077
Lindera obtusiloba sy5749	49	p1	(T)14	14	84566	84579
Lindera obtusiloba sy5749	50	p1	(T)11	11	86141	86151
Lindera obtusiloba sy5749	53	p1	(T)10	10	89314	89323
Lindera obtusiloba sy5749	54	p1	(A)10	10	91964	91973
Lindera obtusiloba sy5749	56	p1	(A)10	10	113234	113243
Lindera obtusiloba sy5749	59	p1	(A)12	12	116922	116933
Lindera obtusiloba sy5749	60	p1	(A)14	14	117531	117544
Lindera obtusiloba sy5749	61	p1	(A)15	15	117923	117937
Lindera obtusiloba sy5749	62	p1	(T)10	10	120002	120011
Lindera obtusiloba sy5749	63	p1	(T)11	11	128057	128067
Lindera obtusiloba sy5749	64	p1	(T)11	11	129568	129578
Lindera obtusiloba sy5749	65	p1	(T)10	10	131165	131174
Lindera obtusiloba sy5749	66	p1	(A)11	11	131784	131794
Lindera obtusiloba sy5749	67	p1	(T)10	10	133070	133079
Lindera obtusiloba sy5749	16	p2	(AT)5	10	20915	20924
Lindera obtusiloba sy5749	18	p2	(AT)5	10	27975	27984
Lindera obtusiloba sy5749	21	p2	(AT)5	10	30991	31000
Lindera obtusiloba sy5749	24	p2	(TA)7	14	34667	34680
Lindera obtusiloba sy5749	41	p2	(TC)5	10	64538	64547
Lindera obtusiloba sy5749	51	p2	(TC)7	14	86896	86909
Lindera obtusiloba sy5749	52	p2	(TA)6	12	88310	88321
Lindera obtusiloba sy5749	55	p2	(GA)6	12	93163	93174
Lindera obtusiloba sy5749	58	p2	(AT)7	14	116742	116755
Lindera obtusiloba sy5779	1	p1	(A)17	17	188	204
Lindera obtusiloba sy5779	2	p1	(T)12	12	4574	4585
Lindera obtusiloba sy5779	3	p1	(T)11	11	5158	5168
Lindera obtusiloba sy5779	4	p1	(A)17	17	5566	5582
Lindera obtusiloba sy5779	5	p1	(T)11	11	5940	5950
Lindera obtusiloba sy5779	6	p1	(T)12	12	7930	7941
Lindera obtusiloba sy5779	7	p1	(T)10	10	9862	9871
Lindera obtusiloba sy5779	9	p1	(T)10	10	10952	10961
Lindera obtusiloba sy5779	10	p1	(A)17	17	12989	13005
Lindera obtusiloba sy5779	11	p1	(T)10	10	13691	13700
Lindera obtusiloba sy5779	12	p1	(A)16	16	14097	14112
Lindera obtusiloba sy5779	13	p1	(A)12	12	15101	15112
Lindera obtusiloba sy5779	14	p1	(T)15	15	17370	17384
Lindera obtusiloba sy5779	15	p1	(T)11	11	19550	19560
Lindera obtusiloba sy5779	17	p1	(T)10	10	23969	23978
Lindera obtusiloba sy5779	19	p1	(T)12	12	29749	29760
Lindera obtusiloba sy5779	20	p1	(T)12	12	30441	30452
Lindera obtusiloba sy5779	22	p1	(T)10	10	31329	31338
Lindera obtusiloba sy5779	24	p1	(A)12	12	32597	32608
Lindera obtusiloba sy5779	25	p1	(T)12	12	33267	33278
Lindera obtusiloba sy5779	27	p1	(A)11	11	38002	38012
Lindera obtusiloba sy5779	29	p1	(T)10	10	44945	44954
Lindera obtusiloba sy5779	31	p1	(A)10	10	46738	46747
Lindera obtusiloba sy5779	32	p1	(A)17	17	47749	47765
Lindera obtusiloba sy5779	34	p1	(A)12	12	49064	49075
Lindera obtusiloba sy5779	38	p1	(A)11	11	57983	57993
Lindera obtusiloba sy5779	39	p1	(A)10	10	62048	62057
Lindera obtusiloba sy5779	43	p1	(T)16	16	66532	66547
Lindera obtusiloba sy5779	45	p1	(A)15	15	72692	72706
Lindera obtusiloba sy5779	46	p1	(T)10	10	73904	73913
Lindera obtusiloba sy5779	47	p1	(T)14	14	74113	74126
Lindera obtusiloba sy5779	49	p1	(A)14	14	74789	74802
Lindera obtusiloba sy5779	50	p1	(T)14	14	75107	75120
Lindera obtusiloba sy5779	53	p1	(T)16	16	84579	84594
Lindera obtusiloba sy5779	57	p1	(T)10	10	89329	89338
Lindera obtusiloba sy5779	58	p1	(A)10	10	91979	91988
Lindera obtusiloba sy5779	61	p1	(A)10	10	113255	113264
Lindera obtusiloba sy5779	64	p1	(A)12	12	116942	116953
Lindera obtusiloba sy5779	65	p1	(A)18	18	117551	117568
Lindera obtusiloba sy5779	67	p1	(T)12	12	120027	120038
Lindera obtusiloba sy5779	69	p1	(T)11	11	129594	129604
Lindera obtusiloba sy5779	71	p1	(T)10	10	130508	130517
Lindera obtusiloba sy5779	72	p1	(T)10	10	131191	131200
Lindera obtusiloba sy5779	73	p1	(A)11	11	131810	131820
Lindera obtusiloba sy5779	74	p1	(T)10	10	133096	133105
Lindera obtusiloba sy5779	16	p2	(AT)5	10	20923	20932
Lindera obtusiloba sy5779	18	p2	(AT)5	10	27983	27992
Lindera obtusiloba sy5779	21	p2	(AT)5	10	30995	31004
Lindera obtusiloba sy5779	26	p2	(TA)7	14	34643	34656
Lindera obtusiloba sy5779	41	p2	(TC)5	10	64529	64538
Lindera obtusiloba sy5779	55	p2	(TC)7	14	86910	86923
Lindera obtusiloba sy5779	56	p2	(TA)6	12	88325	88336
Lindera obtusiloba sy5779	59	p2	(GA)6	12	93184	93195
Lindera obtusiloba sy5779	63	p2	(AT)7	14	116762	116775
Lindera obtusiloba sy5779	35	p3	(AAT)4	12	49255	49266
Lindera obtusiloba sy5779	48	p3	(TAT)4	12	74340	74351
Lindera obtusiloba sy5779	23	p4	(CATA)3	12	32394	32405
Lindera obtusiloba sy5779	33	p4	(AACT)3	12	48862	48873
Lindera obtusiloba sy5779	42	p4	(AATG)3	12	65139	65150
Lindera obtusiloba sy5779	51	p4	(TTTC)3	12	81416	81427
Lindera obtusiloba sy5779	60	p4	(TTTA)3	12	102062	102073
Lindera obtusiloba sy5779	70	p4	(CATT)3	12	130231	130242
Lindera obtusiloba sy5779	75	p4	(AAAT)3	12	144284	144295
Lindera obtusiloba sy5998	1	p1	(A)13	13	188	200
Lindera obtusiloba sy5998	2	p1	(T)12	12	4576	4587
Lindera obtusiloba sy5998	4	p1	(A)15	15	5569	5583
Lindera obtusiloba sy5998	5	p1	(T)11	11	5941	5951
Lindera obtusiloba sy5998	6	p1	(T)12	12	7931	7942
Lindera obtusiloba sy5998	7	p1	(T)11	11	9862	9872
Lindera obtusiloba sy5998	9	p1	(T)11	11	10953	10963
Lindera obtusiloba sy5998	10	p1	(A)17	17	12991	13007
Lindera obtusiloba sy5998	11	p1	(T)10	10	13693	13702
Lindera obtusiloba sy5998	12	p1	(A)16	16	14099	14114
Lindera obtusiloba sy5998	13	p1	(A)10	10	15103	15112
Lindera obtusiloba sy5998	14	p1	(T)15	15	17370	17384
Lindera obtusiloba sy5998	15	p1	(T)11	11	19550	19560
Lindera obtusiloba sy5998	18	p1	(T)12	12	29748	29759
Lindera obtusiloba sy5998	19	p1	(T)12	12	30440	30451
Lindera obtusiloba sy5998	21	p1	(T)11	11	31328	31338
Lindera obtusiloba sy5998	23	p1	(A)10	10	32597	32606
Lindera obtusiloba sy5998	24	p1	(T)11	11	33265	33275
Lindera obtusiloba sy5998	26	p1	(A)11	11	37999	38009
Lindera obtusiloba sy5998	28	p1	(T)10	10	44938	44947
Lindera obtusiloba sy5998	30	p1	(A)10	10	46731	46740
Lindera obtusiloba sy5998	31	p1	(A)18	18	47742	47759
Lindera obtusiloba sy5998	33	p1	(A)12	12	49051	49062
Lindera obtusiloba sy5998	37	p1	(A)11	11	57971	57981
Lindera obtusiloba sy5998	38	p1	(A)10	10	62036	62045
Lindera obtusiloba sy5998	42	p1	(T)12	12	66520	66531
Lindera obtusiloba sy5998	44	p1	(A)14	14	72675	72688
Lindera obtusiloba sy5998	45	p1	(T)10	10	73886	73895
Lindera obtusiloba sy5998	46	p1	(T)15	15	74095	74109
Lindera obtusiloba sy5998	48	p1	(A)15	15	74772	74786
Lindera obtusiloba sy5998	49	p1	(T)15	15	75091	75105
Lindera obtusiloba sy5998	52	p1	(T)16	16	84564	84579
Lindera obtusiloba sy5998	56	p1	(T)10	10	89314	89323
Lindera obtusiloba sy5998	57	p1	(A)10	10	91964	91973
Lindera obtusiloba sy5998	60	p1	(A)10	10	113240	113249
Lindera obtusiloba sy5998	63	p1	(A)12	12	116941	116952
Lindera obtusiloba sy5998	64	p1	(A)17	17	117550	117566
Lindera obtusiloba sy5998	66	p1	(T)13	13	120026	120038
Lindera obtusiloba sy5998	68	p1	(T)11	11	129594	129604
Lindera obtusiloba sy5998	70	p1	(T)10	10	130508	130517
Lindera obtusiloba sy5998	71	p1	(T)10	10	131191	131200
Lindera obtusiloba sy5998	72	p1	(A)11	11	131810	131820
Lindera obtusiloba sy5998	73	p1	(T)10	10	133096	133105
Lindera obtusiloba sy5998	16	p2	(AT)5	10	20923	20932
Lindera obtusiloba sy5998	17	p2	(AT)5	10	27982	27991
Lindera obtusiloba sy5998	20	p2	(AT)5	10	30994	31003
Lindera obtusiloba sy5998	25	p2	(TA)7	14	34640	34653
Lindera obtusiloba sy5998	40	p2	(TC)5	10	64517	64526
Lindera obtusiloba sy5998	54	p2	(TC)7	14	86895	86908
Lindera obtusiloba sy5998	55	p2	(TA)6	12	88310	88321
Lindera obtusiloba sy5998	58	p2	(GA)6	12	93169	93180
Lindera obtusiloba sy5998	62	p2	(AT)7	14	116761	116774
Lindera obtusiloba sy5998	34	p3	(AAT)4	12	49242	49253
Lindera obtusiloba sy5998	47	p3	(TAT)4	12	74323	74334
Lindera obtusiloba sy5998	22	p4	(CATA)3	12	32394	32405
Lindera obtusiloba sy5998	32	p4	(AACT)3	12	48849	48860
Lindera obtusiloba sy5998	41	p4	(AATG)3	12	65127	65138
Lindera obtusiloba sy5998	50	p4	(TTTC)3	12	81401	81412
Lindera obtusiloba sy5998	59	p4	(TTTA)3	12	102047	102058
Lindera obtusiloba sy5998	69	p4	(CATT)3	12	130231	130242
Lindera obtusiloba sy5998	74	p4	(AAAT)3	12	144284	144295
Lindera obtusiloba sy6045	1	p1	(A)13	13	188	200
Lindera obtusiloba sy6045	2	p1	(T)12	12	4576	4587
Lindera obtusiloba sy6045	4	p1	(A)15	15	5569	5583
Lindera obtusiloba sy6045	5	p1	(T)11	11	5941	5951
Lindera obtusiloba sy6045	6	p1	(T)12	12	7931	7942
Lindera obtusiloba sy6045	7	p1	(T)11	11	9862	9872
Lindera obtusiloba sy6045	9	p1	(T)11	11	10953	10963
Lindera obtusiloba sy6045	10	p1	(A)17	17	12991	13007
Lindera obtusiloba sy6045	11	p1	(T)10	10	13693	13702
Lindera obtusiloba sy6045	12	p1	(A)16	16	14099	14114
Lindera obtusiloba sy6045	13	p1	(A)10	10	15103	15112
Lindera obtusiloba sy6045	14	p1	(T)15	15	17370	17384
Lindera obtusiloba sy6045	15	p1	(T)11	11	19550	19560
Lindera obtusiloba sy6045	18	p1	(T)12	12	29748	29759
Lindera obtusiloba sy6045	19	p1	(T)12	12	30440	30451
Lindera obtusiloba sy6045	21	p1	(T)11	11	31328	31338
Lindera obtusiloba sy6045	23	p1	(A)10	10	32597	32606
Lindera obtusiloba sy6045	24	p1	(T)11	11	33265	33275
Lindera obtusiloba sy6045	26	p1	(A)11	11	37999	38009
Lindera obtusiloba sy6045	28	p1	(T)10	10	44938	44947
Lindera obtusiloba sy6045	30	p1	(A)10	10	46731	46740
Lindera obtusiloba sy6045	31	p1	(A)18	18	47742	47759
Lindera obtusiloba sy6045	33	p1	(A)12	12	49051	49062
Lindera obtusiloba sy6045	37	p1	(A)11	11	57971	57981
Lindera obtusiloba sy6045	38	p1	(A)10	10	62036	62045
Lindera obtusiloba sy6045	42	p1	(T)12	12	66520	66531
Lindera obtusiloba sy6045	44	p1	(A)14	14	72675	72688
Lindera obtusiloba sy6045	45	p1	(T)10	10	73886	73895
Lindera obtusiloba sy6045	46	p1	(T)15	15	74095	74109
Lindera obtusiloba sy6045	48	p1	(A)15	15	74772	74786
Lindera obtusiloba sy6045	49	p1	(T)15	15	75091	75105
Lindera obtusiloba sy6045	52	p1	(T)16	16	84564	84579
Lindera obtusiloba sy6045	56	p1	(T)10	10	89314	89323
Lindera obtusiloba sy6045	57	p1	(A)10	10	91964	91973
Lindera obtusiloba sy6045	60	p1	(A)10	10	113240	113249
Lindera obtusiloba sy6045	63	p1	(A)12	12	116941	116952
Lindera obtusiloba sy6045	64	p1	(A)17	17	117550	117566
Lindera obtusiloba sy6045	66	p1	(T)13	13	120026	120038
Lindera obtusiloba sy6045	68	p1	(T)11	11	129594	129604
Lindera obtusiloba sy6045	70	p1	(T)10	10	130508	130517
Lindera obtusiloba sy6045	71	p1	(T)10	10	131191	131200
Lindera obtusiloba sy6045	72	p1	(A)11	11	131810	131820
Lindera obtusiloba sy6045	73	p1	(T)10	10	133096	133105
Lindera obtusiloba sy6045	16	p2	(AT)5	10	20923	20932
Lindera obtusiloba sy6045	17	p2	(AT)5	10	27982	27991
Lindera obtusiloba sy6045	20	p2	(AT)5	10	30994	31003
Lindera obtusiloba sy6045	25	p2	(TA)7	14	34640	34653
Lindera obtusiloba sy6045	40	p2	(TC)5	10	64517	64526
Lindera obtusiloba sy6045	54	p2	(TC)7	14	86895	86908
Lindera obtusiloba sy6045	55	p2	(TA)6	12	88310	88321
Lindera obtusiloba sy6045	58	p2	(GA)6	12	93169	93180
Lindera obtusiloba sy6045	62	p2	(AT)7	14	116761	116774
Lindera obtusiloba sy6045	34	p3	(AAT)4	12	49242	49253
Lindera obtusiloba sy6045	47	p3	(TAT)4	12	74323	74334
Lindera obtusiloba sy6045	22	p4	(CATA)3	12	32394	32405
Lindera obtusiloba sy6045	32	p4	(AACT)3	12	48849	48860
Lindera obtusiloba sy6045	41	p4	(AATG)3	12	65127	65138
Lindera obtusiloba sy6045	50	p4	(TTTC)3	12	81401	81412
Lindera obtusiloba sy6045	59	p4	(TTTA)3	12	102047	102058
Lindera obtusiloba sy6045	69	p4	(CATT)3	12	130231	130242
Lindera obtusiloba sy6045	74	p4	(AAAT)3	12	144284	144295
Lindera obtusiloba sy6219	1	p1	(A)17	17	188	204
Lindera obtusiloba sy6219	2	p1	(T)12	12	4574	4585
Lindera obtusiloba sy6219	3	p1	(T)11	11	5158	5168
Lindera obtusiloba sy6219	4	p1	(A)17	17	5566	5582
Lindera obtusiloba sy6219	5	p1	(T)11	11	5940	5950
Lindera obtusiloba sy6219	6	p1	(T)12	12	7930	7941
Lindera obtusiloba sy6219	7	p1	(T)10	10	9862	9871
Lindera obtusiloba sy6219	9	p1	(T)10	10	10952	10961
Lindera obtusiloba sy6219	10	p1	(A)17	17	12989	13005
Lindera obtusiloba sy6219	11	p1	(T)10	10	13691	13700
Lindera obtusiloba sy6219	12	p1	(A)16	16	14097	14112
Lindera obtusiloba sy6219	13	p1	(A)12	12	15101	15112
Lindera obtusiloba sy6219	14	p1	(T)15	15	17370	17384
Lindera obtusiloba sy6219	15	p1	(T)11	11	19550	19560
Lindera obtusiloba sy6219	17	p1	(T)10	10	23969	23978
Lindera obtusiloba sy6219	19	p1	(T)12	12	29749	29760
Lindera obtusiloba sy6219	20	p1	(T)12	12	30441	30452
Lindera obtusiloba sy6219	22	p1	(T)10	10	31329	31338
Lindera obtusiloba sy6219	24	p1	(A)12	12	32597	32608
Lindera obtusiloba sy6219	25	p1	(T)12	12	33267	33278
Lindera obtusiloba sy6219	27	p1	(A)11	11	38002	38012
Lindera obtusiloba sy6219	29	p1	(T)10	10	44945	44954
Lindera obtusiloba sy6219	31	p1	(A)10	10	46738	46747
Lindera obtusiloba sy6219	32	p1	(A)17	17	47749	47765
Lindera obtusiloba sy6219	34	p1	(A)12	12	49064	49075
Lindera obtusiloba sy6219	38	p1	(A)11	11	57983	57993
Lindera obtusiloba sy6219	39	p1	(A)10	10	62048	62057
Lindera obtusiloba sy6219	43	p1	(T)16	16	66532	66547
Lindera obtusiloba sy6219	45	p1	(A)15	15	72692	72706
Lindera obtusiloba sy6219	46	p1	(T)10	10	73904	73913
Lindera obtusiloba sy6219	47	p1	(T)14	14	74113	74126
Lindera obtusiloba sy6219	49	p1	(A)14	14	74789	74802
Lindera obtusiloba sy6219	50	p1	(T)14	14	75107	75120
Lindera obtusiloba sy6219	53	p1	(T)16	16	84579	84594
Lindera obtusiloba sy6219	57	p1	(T)10	10	89329	89338
Lindera obtusiloba sy6219	58	p1	(A)10	10	91979	91988
Lindera obtusiloba sy6219	61	p1	(A)10	10	113255	113264
Lindera obtusiloba sy6219	64	p1	(A)12	12	116942	116953
Lindera obtusiloba sy6219	65	p1	(A)18	18	117551	117568
Lindera obtusiloba sy6219	67	p1	(T)12	12	120027	120038
Lindera obtusiloba sy6219	69	p1	(T)11	11	129594	129604
Lindera obtusiloba sy6219	71	p1	(T)10	10	130508	130517
Lindera obtusiloba sy6219	72	p1	(T)10	10	131191	131200
Lindera obtusiloba sy6219	73	p1	(A)11	11	131810	131820
Lindera obtusiloba sy6219	74	p1	(T)10	10	133096	133105
Lindera obtusiloba sy6219	16	p2	(AT)5	10	20923	20932
Lindera obtusiloba sy6219	18	p2	(AT)5	10	27983	27992
Lindera obtusiloba sy6219	21	p2	(AT)5	10	30995	31004
Lindera obtusiloba sy6219	26	p2	(TA)7	14	34643	34656
Lindera obtusiloba sy6219	41	p2	(TC)5	10	64529	64538
Lindera obtusiloba sy6219	55	p2	(TC)7	14	86910	86923
Lindera obtusiloba sy6219	56	p2	(TA)6	12	88325	88336
Lindera obtusiloba sy6219	59	p2	(GA)6	12	93184	93195
Lindera obtusiloba sy6219	63	p2	(AT)7	14	116762	116775
Lindera obtusiloba sy6219	35	p3	(AAT)4	12	49255	49266
Lindera obtusiloba sy6219	48	p3	(TAT)4	12	74340	74351
Lindera obtusiloba sy6219	23	p4	(CATA)3	12	32394	32405
Lindera obtusiloba sy6219	33	p4	(AACT)3	12	48862	48873
Lindera obtusiloba sy6219	42	p4	(AATG)3	12	65139	65150
Lindera obtusiloba sy6219	51	p4	(TTTC)3	12	81416	81427
Lindera obtusiloba sy6219	60	p4	(TTTA)3	12	102062	102073
Lindera obtusiloba sy6219	70	p4	(CATT)3	12	130231	130242
Lindera obtusiloba sy6219	75	p4	(AAAT)3	12	144284	144295
Lindera obtusiloba sy7768	1	p1	(A)17	17	188	204
Lindera obtusiloba sy7768	2	p1	(T)12	12	4574	4585
Lindera obtusiloba sy7768	3	p1	(T)11	11	5158	5168
Lindera obtusiloba sy7768	4	p1	(A)17	17	5566	5582
Lindera obtusiloba sy7768	5	p1	(T)11	11	5940	5950
Lindera obtusiloba sy7768	6	p1	(T)12	12	7930	7941
Lindera obtusiloba sy7768	7	p1	(T)10	10	9862	9871
Lindera obtusiloba sy7768	9	p1	(T)10	10	10952	10961
Lindera obtusiloba sy7768	10	p1	(A)17	17	12989	13005
Lindera obtusiloba sy7768	11	p1	(T)10	10	13691	13700
Lindera obtusiloba sy7768	12	p1	(A)16	16	14097	14112
Lindera obtusiloba sy7768	13	p1	(A)12	12	15101	15112
Lindera obtusiloba sy7768	14	p1	(T)15	15	17370	17384
Lindera obtusiloba sy7768	15	p1	(T)11	11	19550	19560
Lindera obtusiloba sy7768	17	p1	(T)10	10	23969	23978
Lindera obtusiloba sy7768	19	p1	(T)12	12	29749	29760
Lindera obtusiloba sy7768	20	p1	(T)12	12	30441	30452
Lindera obtusiloba sy7768	22	p1	(T)10	10	31329	31338
Lindera obtusiloba sy7768	24	p1	(A)12	12	32597	32608
Lindera obtusiloba sy7768	25	p1	(T)12	12	33267	33278
Lindera obtusiloba sy7768	27	p1	(A)11	11	38002	38012
Lindera obtusiloba sy7768	29	p1	(T)10	10	44945	44954
Lindera obtusiloba sy7768	31	p1	(A)10	10	46738	46747
Lindera obtusiloba sy7768	32	p1	(A)17	17	47749	47765
Lindera obtusiloba sy7768	34	p1	(A)12	12	49064	49075
Lindera obtusiloba sy7768	38	p1	(A)11	11	57983	57993
Lindera obtusiloba sy7768	39	p1	(A)10	10	62048	62057
Lindera obtusiloba sy7768	43	p1	(T)16	16	66532	66547
Lindera obtusiloba sy7768	45	p1	(A)15	15	72692	72706
Lindera obtusiloba sy7768	46	p1	(T)10	10	73904	73913
Lindera obtusiloba sy7768	47	p1	(T)14	14	74113	74126
Lindera obtusiloba sy7768	49	p1	(A)14	14	74789	74802
Lindera obtusiloba sy7768	50	p1	(T)14	14	75107	75120
Lindera obtusiloba sy7768	53	p1	(T)16	16	84579	84594
Lindera obtusiloba sy7768	57	p1	(T)10	10	89329	89338
Lindera obtusiloba sy7768	58	p1	(A)10	10	91979	91988
Lindera obtusiloba sy7768	61	p1	(A)10	10	113255	113264
Lindera obtusiloba sy7768	64	p1	(A)12	12	116942	116953
Lindera obtusiloba sy7768	65	p1	(A)18	18	117551	117568
Lindera obtusiloba sy7768	67	p1	(T)12	12	120027	120038
Lindera obtusiloba sy7768	69	p1	(T)11	11	129594	129604
Lindera obtusiloba sy7768	71	p1	(T)10	10	130508	130517
Lindera obtusiloba sy7768	72	p1	(T)10	10	131191	131200
Lindera obtusiloba sy7768	73	p1	(A)11	11	131810	131820
Lindera obtusiloba sy7768	74	p1	(T)10	10	133096	133105
Lindera obtusiloba sy7768	16	p2	(AT)5	10	20923	20932
Lindera obtusiloba sy7768	18	p2	(AT)5	10	27983	27992
Lindera obtusiloba sy7768	21	p2	(AT)5	10	30995	31004
Lindera obtusiloba sy7768	26	p2	(TA)7	14	34643	34656
Lindera obtusiloba sy7768	41	p2	(TC)5	10	64529	64538
Lindera obtusiloba sy7768	55	p2	(TC)7	14	86910	86923
Lindera obtusiloba sy7768	56	p2	(TA)6	12	88325	88336
Lindera obtusiloba sy7768	59	p2	(GA)6	12	93184	93195
Lindera obtusiloba sy7768	63	p2	(AT)7	14	116762	116775
Lindera obtusiloba sy7768	35	p3	(AAT)4	12	49255	49266
Lindera obtusiloba sy7768	48	p3	(TAT)4	12	74340	74351
Lindera obtusiloba sy7768	23	p4	(CATA)3	12	32394	32405
Lindera obtusiloba sy7768	33	p4	(AACT)3	12	48862	48873
Lindera obtusiloba sy7768	42	p4	(AATG)3	12	65139	65150
Lindera obtusiloba sy7768	51	p4	(TTTC)3	12	81416	81427
Lindera obtusiloba sy7768	60	p4	(TTTA)3	12	102062	102073
Lindera obtusiloba sy7768	70	p4	(CATT)3	12	130231	130242
Lindera obtusiloba sy7768	75	p4	(AAAT)3	12	144284	144295
Lindera obtusiloba sy8679	1	p1	(A)15	15	188	202
Lindera obtusiloba sy8679	2	p1	(T)13	13	4573	4585
Lindera obtusiloba sy8679	3	p1	(T)10	10	5037	5046
Lindera obtusiloba sy8679	5	p1	(A)18	18	5568	5585
Lindera obtusiloba sy8679	6	p1	(T)12	12	5947	5958
Lindera obtusiloba sy8679	7	p1	(T)15	15	7931	7945
Lindera obtusiloba sy8679	8	p1	(A)11	11	8814	8824
Lindera obtusiloba sy8679	10	p1	(T)14	14	10960	10973
Lindera obtusiloba sy8679	11	p1	(A)21	21	13003	13023
Lindera obtusiloba sy8679	12	p1	(T)17	17	13709	13725
Lindera obtusiloba sy8679	13	p1	(A)11	11	14118	14128
Lindera obtusiloba sy8679	14	p1	(A)11	11	15117	15127
Lindera obtusiloba sy8679	15	p1	(T)10	10	15607	15616
Lindera obtusiloba sy8679	16	p1	(T)15	15	17385	17399
Lindera obtusiloba sy8679	17	p1	(T)11	11	19565	19575
Lindera obtusiloba sy8679	19	p1	(T)11	11	23984	23994
Lindera obtusiloba sy8679	22	p1	(T)11	11	31353	31363
Lindera obtusiloba sy8679	24	p1	(A)11	11	32622	32632
Lindera obtusiloba sy8679	25	p1	(T)18	18	33291	33308
Lindera obtusiloba sy8679	27	p1	(A)11	11	38061	38071
Lindera obtusiloba sy8679	28	p1	(A)17	17	38910	38926
Lindera obtusiloba sy8679	29	p1	(A)11	11	39581	39591
Lindera obtusiloba sy8679	30	p1	(T)10	10	44188	44197
Lindera obtusiloba sy8679	31	p1	(T)13	13	45003	45015
Lindera obtusiloba sy8679	33	p1	(A)11	11	46798	46808
Lindera obtusiloba sy8679	34	p1	(A)17	17	47815	47831
Lindera obtusiloba sy8679	36	p1	(A)13	13	49123	49135
Lindera obtusiloba sy8679	39	p1	(T)10	10	54602	54611
Lindera obtusiloba sy8679	40	p1	(T)10	10	55540	55549
Lindera obtusiloba sy8679	41	p1	(A)12	12	58039	58050
Lindera obtusiloba sy8679	45	p1	(T)13	13	66593	66605
Lindera obtusiloba sy8679	48	p1	(T)16	16	72082	72097
Lindera obtusiloba sy8679	49	p1	(A)14	14	72766	72779
Lindera obtusiloba sy8679	50	p1	(T)12	12	73977	73988
Lindera obtusiloba sy8679	52	p1	(A)10	10	74858	74867
Lindera obtusiloba sy8679	53	p1	(T)14	14	75172	75185
Lindera obtusiloba sy8679	54	p1	(A)10	10	78942	78951
Lindera obtusiloba sy8679	57	p1	(T)10	10	84644	84653
Lindera obtusiloba sy8679	58	p1	(T)10	10	86208	86217
Lindera obtusiloba sy8679	60	p1	(T)11	11	87808	87818
Lindera obtusiloba sy8679	62	p1	(T)12	12	89382	89393
Lindera obtusiloba sy8679	63	p1	(A)10	10	92034	92043
Lindera obtusiloba sy8679	65	p1	(A)10	10	113296	113305
Lindera obtusiloba sy8679	68	p1	(A)11	11	116986	116996
Lindera obtusiloba sy8679	69	p1	(A)14	14	117594	117607
Lindera obtusiloba sy8679	70	p1	(A)14	14	118001	118014
Lindera obtusiloba sy8679	71	p1	(A)11	11	118982	118992
Lindera obtusiloba sy8679	72	p1	(T)14	14	120091	120104
Lindera obtusiloba sy8679	74	p1	(T)11	11	129664	129674
Lindera obtusiloba sy8679	76	p1	(T)10	10	131261	131270
Lindera obtusiloba sy8679	77	p1	(A)11	11	131880	131890
Lindera obtusiloba sy8679	78	p1	(T)10	10	133166	133175
Lindera obtusiloba sy8679	18	p2	(AT)5	10	20938	20947
Lindera obtusiloba sy8679	20	p2	(AT)5	10	27999	28008
Lindera obtusiloba sy8679	21	p2	(AT)5	10	31019	31028
Lindera obtusiloba sy8679	26	p2	(TA)8	16	34700	34715
Lindera obtusiloba sy8679	43	p2	(TC)5	10	64589	64598
Lindera obtusiloba sy8679	59	p2	(TC)7	14	86962	86975
Lindera obtusiloba sy8679	61	p2	(TA)6	12	88378	88389
Lindera obtusiloba sy8679	64	p2	(GA)6	12	93233	93244
Lindera obtusiloba sy8679	37	p3	(AAT)4	12	49315	49326
Lindera obtusiloba sy8679	51	p3	(TAT)4	12	74409	74420
Lindera obtusiloba sy8679	23	p4	(CATA)3	12	32419	32430
Lindera obtusiloba sy8679	35	p4	(AACT)3	12	48921	48932
Lindera obtusiloba sy8679	44	p4	(AATG)3	12	65199	65210
Lindera obtusiloba sy8679	47	p4	(ATAC)3	12	70506	70517
Lindera obtusiloba sy8679	55	p4	(TTTC)3	12	81482	81493
Lindera obtusiloba sy8679	75	p4	(CATT)3	12	130301	130312
Lindera obtusiloba sy9339	1	p1	(T)10	10	4547	4556
Lindera obtusiloba sy9339	2	p1	(T)10	10	7879	7888
Lindera obtusiloba sy9339	3	p1	(A)12	12	12912	12923
Lindera obtusiloba sy9339	4	p1	(A)10	10	14010	14019
Lindera obtusiloba sy9339	5	p1	(T)10	10	15490	15499
Lindera obtusiloba sy9339	6	p1	(T)11	11	19441	19451
Lindera obtusiloba sy9339	12	p1	(A)10	10	38716	38725
Lindera obtusiloba sy9339	15	p1	(A)12	12	61850	61861
Lindera obtusiloba sy9339	20	p1	(T)11	11	73634	73644
Lindera obtusiloba sy9339	27	p1	(T)13	13	89001	89013
Lindera obtusiloba sy9339	28	p1	(A)10	10	91654	91663
Lindera obtusiloba sy9339	31	p1	(A)10	10	112903	112912
Lindera obtusiloba sy9339	33	p1	(A)14	14	116604	116617
Lindera obtusiloba sy9339	34	p1	(A)13	13	117216	117228
Lindera obtusiloba sy9339	36	p1	(T)10	10	129226	129235
Lindera obtusiloba sy9339	38	p1	(T)10	10	130822	130831
Lindera obtusiloba sy9339	39	p1	(A)11	11	131441	131451
Lindera obtusiloba sy9339	40	p1	(T)10	10	132727	132736
Lindera obtusiloba sy9339	7	p2	(AT)5	10	20814	20823
Lindera obtusiloba sy9339	8	p2	(AT)5	10	27872	27881
Lindera obtusiloba sy9339	9	p2	(AT)5	10	30875	30884
Lindera obtusiloba sy9339	11	p2	(TA)7	14	34530	34543
Lindera obtusiloba sy9339	17	p2	(TC)5	10	64330	64339
Lindera obtusiloba sy9339	25	p2	(TC)7	14	86597	86610
Lindera obtusiloba sy9339	26	p2	(TA)6	12	88005	88016
Lindera obtusiloba sy9339	29	p2	(GA)6	12	92832	92843
Lindera obtusiloba sy9339	32	p2	(AT)7	14	116424	116437
Lindera obtusiloba sy9339	19	p3	(TAT)4	12	68347	68358
Lindera obtusiloba sy9339	21	p3	(TAT)4	12	74050	74061
Lindera obtusiloba sy9339	10	p4	(CATA)3	12	32266	32277
Lindera obtusiloba sy9339	13	p4	(AACT)3	12	48689	48700
Lindera obtusiloba sy9339	18	p4	(AATG)3	12	64940	64951
Lindera obtusiloba sy9339	22	p4	(TTTC)3	12	81110	81121
Lindera obtusiloba sy9339	23	p4	(TTAT)3	12	83790	83801
Lindera obtusiloba sy9339	30	p4	(TTTA)3	12	101710	101721
Lindera obtusiloba sy9339	37	p4	(CATT)3	12	129862	129873
Lindera obtusiloba sy9339	41	p4	(AAAT)3	12	143915	143926
Lindera obtusiloba sy9339	16	p6	(TTCTAT)3	18	64093	64110
Lindera obtusiloba sy9339	24	p6	(TAGAAT)4	24	85807	85830
Lindera obtusiloba txy18016	1	p1	(A)13	13	187	199
Lindera obtusiloba txy18016	2	p1	(T)11	11	4569	4579
Lindera obtusiloba txy18016	4	p1	(A)19	19	5560	5578
Lindera obtusiloba txy18016	5	p1	(T)10	10	5940	5949
Lindera obtusiloba txy18016	6	p1	(T)15	15	7928	7942
Lindera obtusiloba txy18016	7	p1	(T)12	12	10551	10562
Lindera obtusiloba txy18016	8	p1	(T)13	13	10675	10687
Lindera obtusiloba txy18016	9	p1	(T)13	13	10993	11005
Lindera obtusiloba txy18016	10	p1	(A)15	15	13033	13047
Lindera obtusiloba txy18016	11	p1	(T)15	15	13733	13747
Lindera obtusiloba txy18016	12	p1	(A)18	18	14144	14161
Lindera obtusiloba txy18016	13	p1	(A)10	10	15150	15159
Lindera obtusiloba txy18016	14	p1	(T)10	10	15639	15648
Lindera obtusiloba txy18016	15	p1	(T)11	11	19592	19602
Lindera obtusiloba txy18016	17	p1	(T)12	12	24011	24022
Lindera obtusiloba txy18016	19	p1	(T)12	12	29794	29805
Lindera obtusiloba txy18016	20	p1	(T)15	15	30486	30500
Lindera obtusiloba txy18016	22	p1	(T)12	12	31376	31387
Lindera obtusiloba txy18016	24	p1	(A)12	12	32649	32660
Lindera obtusiloba txy18016	25	p1	(T)12	12	33318	33329
Lindera obtusiloba txy18016	27	p1	(A)10	10	38112	38121
Lindera obtusiloba txy18016	28	p1	(A)12	12	38960	38971
Lindera obtusiloba txy18016	29	p1	(T)10	10	45045	45054
Lindera obtusiloba txy18016	31	p1	(A)10	10	47846	47855
Lindera obtusiloba txy18016	33	p1	(A)14	14	49148	49161
Lindera obtusiloba txy18016	35	p1	(T)10	10	54655	54664
Lindera obtusiloba txy18016	37	p1	(A)12	12	58092	58103
Lindera obtusiloba txy18016	41	p1	(T)13	13	66649	66661
Lindera obtusiloba txy18016	43	p1	(C)11	11	70992	71002
Lindera obtusiloba txy18016	44	p1	(T)12	12	72133	72144
Lindera obtusiloba txy18016	45	p1	(A)18	18	72813	72830
Lindera obtusiloba txy18016	46	p1	(T)10	10	74235	74244
Lindera obtusiloba txy18016	48	p1	(A)11	11	74907	74917
Lindera obtusiloba txy18016	49	p1	(T)14	14	75222	75235
Lindera obtusiloba txy18016	50	p1	(A)11	11	78992	79002
Lindera obtusiloba txy18016	53	p1	(T)11	11	84692	84702
Lindera obtusiloba txy18016	54	p1	(T)10	10	86274	86283
Lindera obtusiloba txy18016	58	p1	(T)12	12	89450	89461
Lindera obtusiloba txy18016	59	p1	(A)10	10	92090	92099
Lindera obtusiloba txy18016	61	p1	(A)10	10	114032	114041
Lindera obtusiloba txy18016	64	p1	(A)14	14	117728	117741
Lindera obtusiloba txy18016	65	p1	(A)17	17	118339	118355
Lindera obtusiloba txy18016	66	p1	(A)13	13	118743	118755
Lindera obtusiloba txy18016	67	p1	(A)10	10	119713	119722
Lindera obtusiloba txy18016	68	p1	(T)12	12	120821	120832
Lindera obtusiloba txy18016	70	p1	(T)11	11	130382	130392
Lindera obtusiloba txy18016	72	p1	(T)10	10	131979	131988
Lindera obtusiloba txy18016	73	p1	(A)11	11	132598	132608
Lindera obtusiloba txy18016	74	p1	(T)10	10	133884	133893
Lindera obtusiloba txy18016	16	p2	(AT)5	10	20965	20974
Lindera obtusiloba txy18016	18	p2	(AT)5	10	28027	28036
Lindera obtusiloba txy18016	21	p2	(AT)5	10	31042	31051
Lindera obtusiloba txy18016	26	p2	(TA)7	14	34721	34734
Lindera obtusiloba txy18016	39	p2	(TC)5	10	64645	64654
Lindera obtusiloba txy18016	55	p2	(TC)7	14	87028	87041
Lindera obtusiloba txy18016	57	p2	(TA)6	12	88446	88457
Lindera obtusiloba txy18016	60	p2	(GA)6	12	93289	93300
Lindera obtusiloba txy18016	63	p2	(AT)7	14	117548	117561
Lindera obtusiloba txy18016	47	p3	(TAT)4	12	74458	74469
Lindera obtusiloba txy18016	23	p4	(CATA)3	12	32446	32457
Lindera obtusiloba txy18016	32	p4	(AACT)3	12	48945	48956
Lindera obtusiloba txy18016	40	p4	(AATG)3	12	65255	65266
Lindera obtusiloba txy18016	51	p4	(TTTC)3	12	81531	81542
Lindera obtusiloba txy18016	71	p4	(CATT)3	12	131019	131030
Lindera obtusiloba txy18043	1	p1	(A)13	13	187	199
Lindera obtusiloba txy18043	2	p1	(T)12	12	4570	4581
Lindera obtusiloba txy18043	4	p1	(T)12	12	5937	5948
Lindera obtusiloba txy18043	5	p1	(T)12	12	7926	7937
Lindera obtusiloba txy18043	7	p1	(T)11	11	10948	10958
Lindera obtusiloba txy18043	8	p1	(A)18	18	12986	13003
Lindera obtusiloba txy18043	9	p1	(A)16	16	14093	14108
Lindera obtusiloba txy18043	10	p1	(A)10	10	15097	15106
Lindera obtusiloba txy18043	11	p1	(T)10	10	15586	15595
Lindera obtusiloba txy18043	12	p1	(T)13	13	17365	17377
Lindera obtusiloba txy18043	13	p1	(T)11	11	19543	19553
Lindera obtusiloba txy18043	15	p1	(T)14	14	23962	23975
Lindera obtusiloba txy18043	17	p1	(T)13	13	29747	29759
Lindera obtusiloba txy18043	18	p1	(T)13	13	30440	30452
Lindera obtusiloba txy18043	20	p1	(T)10	10	31329	31338
Lindera obtusiloba txy18043	21	p1	(A)10	10	31864	31873
Lindera obtusiloba txy18043	23	p1	(A)14	14	32598	32611
Lindera obtusiloba txy18043	24	p1	(T)14	14	33270	33283
Lindera obtusiloba txy18043	27	p1	(A)10	10	39557	39566
Lindera obtusiloba txy18043	28	p1	(T)13	13	44977	44989
Lindera obtusiloba txy18043	30	p1	(A)10	10	46770	46779
Lindera obtusiloba txy18043	31	p1	(A)22	22	47781	47802
Lindera obtusiloba txy18043	33	p1	(A)12	12	49094	49105
Lindera obtusiloba txy18043	36	p1	(T)12	12	55450	55461
Lindera obtusiloba txy18043	37	p1	(A)12	12	58013	58024
Lindera obtusiloba txy18043	38	p1	(A)12	12	62079	62090
Lindera obtusiloba txy18043	42	p1	(T)12	12	66563	66574
Lindera obtusiloba txy18043	44	p1	(A)14	14	72712	72725
Lindera obtusiloba txy18043	45	p1	(T)10	10	73923	73932
Lindera obtusiloba txy18043	46	p1	(T)11	11	74132	74142
Lindera obtusiloba txy18043	48	p1	(A)10	10	74805	74814
Lindera obtusiloba txy18043	49	p1	(T)14	14	75119	75132
Lindera obtusiloba txy18043	52	p1	(T)15	15	84588	84602
Lindera obtusiloba txy18043	56	p1	(T)10	10	89337	89346
Lindera obtusiloba txy18043	57	p1	(A)10	10	91987	91996
Lindera obtusiloba txy18043	60	p1	(A)10	10	113236	113245
Lindera obtusiloba txy18043	63	p1	(A)11	11	116922	116932
Lindera obtusiloba txy18043	64	p1	(A)14	14	117531	117544
Lindera obtusiloba txy18043	65	p1	(A)16	16	117924	117939
Lindera obtusiloba txy18043	66	p1	(A)10	10	118898	118907
Lindera obtusiloba txy18043	67	p1	(T)11	11	120005	120015
Lindera obtusiloba txy18043	69	p1	(T)11	11	129571	129581
Lindera obtusiloba txy18043	71	p1	(T)10	10	131168	131177
Lindera obtusiloba txy18043	72	p1	(A)11	11	131787	131797
Lindera obtusiloba txy18043	73	p1	(T)10	10	133070	133079
Lindera obtusiloba txy18043	14	p2	(AT)5	10	20916	20925
Lindera obtusiloba txy18043	16	p2	(AT)5	10	27980	27989
Lindera obtusiloba txy18043	19	p2	(AT)5	10	30995	31004
Lindera obtusiloba txy18043	25	p2	(TA)7	14	34675	34688
Lindera obtusiloba txy18043	40	p2	(TC)5	10	64561	64570
Lindera obtusiloba txy18043	54	p2	(TC)7	14	86919	86932
Lindera obtusiloba txy18043	55	p2	(TA)6	12	88333	88344
Lindera obtusiloba txy18043	58	p2	(GA)6	12	93165	93176
Lindera obtusiloba txy18043	62	p2	(AT)7	14	116742	116755
Lindera obtusiloba txy18043	34	p3	(AAT)4	12	49285	49296
Lindera obtusiloba txy18043	47	p3	(TAT)4	12	74356	74367
Lindera obtusiloba txy18043	22	p4	(CATA)3	12	32395	32406
Lindera obtusiloba txy18043	32	p4	(AACT)3	12	48892	48903
Lindera obtusiloba txy18043	41	p4	(AATG)3	12	65171	65182
Lindera obtusiloba txy18043	50	p4	(TTTC)3	12	81427	81438
Lindera obtusiloba txy18043	59	p4	(TTTA)3	12	102043	102054
Lindera obtusiloba txy18043	70	p4	(CATT)3	12	130208	130219
Lindera obtusiloba txy18043	74	p4	(AAAT)3	12	144258	144269
Lindera obtusiloba MG581448	1	p1	(A)15	15	187	201
Lindera obtusiloba MG581448	2	p1	(T)13	13	4572	4584
Lindera obtusiloba MG581448	3	p1	(T)10	10	5036	5045
Lindera obtusiloba MG581448	5	p1	(A)18	18	5567	5584
Lindera obtusiloba MG581448	6	p1	(T)12	12	5946	5957
Lindera obtusiloba MG581448	7	p1	(T)15	15	7930	7944
Lindera obtusiloba MG581448	8	p1	(A)11	11	8813	8823
Lindera obtusiloba MG581448	10	p1	(T)14	14	10959	10972
Lindera obtusiloba MG581448	11	p1	(A)21	21	13002	13022
Lindera obtusiloba MG581448	12	p1	(T)17	17	13708	13724
Lindera obtusiloba MG581448	13	p1	(A)11	11	14117	14127
Lindera obtusiloba MG581448	14	p1	(A)11	11	15116	15126
Lindera obtusiloba MG581448	15	p1	(T)10	10	15606	15615
Lindera obtusiloba MG581448	16	p1	(T)15	15	17384	17398
Lindera obtusiloba MG581448	17	p1	(T)11	11	19564	19574
Lindera obtusiloba MG581448	19	p1	(T)11	11	23983	23993
Lindera obtusiloba MG581448	22	p1	(T)11	11	31352	31362
Lindera obtusiloba MG581448	24	p1	(A)11	11	32621	32631
Lindera obtusiloba MG581448	25	p1	(T)18	18	33290	33307
Lindera obtusiloba MG581448	27	p1	(A)11	11	38060	38070
Lindera obtusiloba MG581448	28	p1	(A)19	19	38909	38927
Lindera obtusiloba MG581448	29	p1	(A)11	11	39582	39592
Lindera obtusiloba MG581448	30	p1	(T)10	10	44189	44198
Lindera obtusiloba MG581448	31	p1	(T)13	13	45004	45016
Lindera obtusiloba MG581448	33	p1	(A)11	11	46799	46809
Lindera obtusiloba MG581448	34	p1	(A)17	17	47816	47832
Lindera obtusiloba MG581448	36	p1	(A)13	13	49124	49136
Lindera obtusiloba MG581448	39	p1	(T)10	10	54603	54612
Lindera obtusiloba MG581448	40	p1	(T)10	10	55541	55550
Lindera obtusiloba MG581448	41	p1	(A)12	12	58040	58051
Lindera obtusiloba MG581448	45	p1	(T)13	13	66594	66606
Lindera obtusiloba MG581448	48	p1	(T)16	16	72083	72098
Lindera obtusiloba MG581448	49	p1	(A)14	14	72767	72780
Lindera obtusiloba MG581448	50	p1	(T)12	12	73978	73989
Lindera obtusiloba MG581448	52	p1	(A)10	10	74859	74868
Lindera obtusiloba MG581448	53	p1	(T)14	14	75173	75186
Lindera obtusiloba MG581448	54	p1	(A)10	10	78943	78952
Lindera obtusiloba MG581448	57	p1	(T)10	10	84645	84654
Lindera obtusiloba MG581448	58	p1	(T)10	10	86209	86218
Lindera obtusiloba MG581448	60	p1	(T)11	11	87809	87819
Lindera obtusiloba MG581448	62	p1	(T)12	12	89383	89394
Lindera obtusiloba MG581448	63	p1	(A)10	10	92035	92044
Lindera obtusiloba MG581448	65	p1	(A)10	10	113297	113306
Lindera obtusiloba MG581448	68	p1	(A)11	11	116987	116997
Lindera obtusiloba MG581448	69	p1	(A)14	14	117595	117608
Lindera obtusiloba MG581448	70	p1	(A)14	14	118002	118015
Lindera obtusiloba MG581448	71	p1	(A)11	11	118983	118993
Lindera obtusiloba MG581448	72	p1	(T)14	14	120092	120105
Lindera obtusiloba MG581448	74	p1	(T)11	11	129665	129675
Lindera obtusiloba MG581448	76	p1	(T)10	10	131262	131271
Lindera obtusiloba MG581448	77	p1	(A)11	11	131881	131891
Lindera obtusiloba MG581448	78	p1	(T)10	10	133167	133176
Lindera obtusiloba MG581448	18	p2	(AT)5	10	20937	20946
Lindera obtusiloba MG581448	20	p2	(AT)5	10	27998	28007
Lindera obtusiloba MG581448	21	p2	(AT)5	10	31018	31027
Lindera obtusiloba MG581448	26	p2	(TA)8	16	34699	34714
Lindera obtusiloba MG581448	43	p2	(TC)5	10	64590	64599
Lindera obtusiloba MG581448	59	p2	(TC)7	14	86963	86976
Lindera obtusiloba MG581448	61	p2	(TA)6	12	88379	88390
Lindera obtusiloba MG581448	64	p2	(GA)6	12	93234	93245
Lindera obtusiloba MG581448	37	p3	(AAT)4	12	49316	49327
Lindera obtusiloba MG581448	51	p3	(TAT)4	12	74410	74421
Lindera obtusiloba MG581448	23	p4	(CATA)3	12	32418	32429
Lindera obtusiloba MG581448	35	p4	(AACT)3	12	48922	48933
Lindera obtusiloba MG581448	44	p4	(AATG)3	12	65200	65211
Lindera obtusiloba MG581448	47	p4	(ATAC)3	12	70507	70518
Lindera obtusiloba MG581448	55	p4	(TTTC)3	12	81483	81494
Lindera obtusiloba MG581448	75	p4	(CATT)3	12	130302	130313
Lindera obtusiloba MH220737	1	p1	(A)15	15	187	201
Lindera obtusiloba MH220737	2	p1	(T)13	13	4572	4584
Lindera obtusiloba MH220737	3	p1	(T)10	10	5036	5045
Lindera obtusiloba MH220737	5	p1	(A)18	18	5567	5584
Lindera obtusiloba MH220737	6	p1	(T)12	12	5946	5957
Lindera obtusiloba MH220737	7	p1	(T)15	15	7930	7944
Lindera obtusiloba MH220737	8	p1	(A)11	11	8813	8823
Lindera obtusiloba MH220737	10	p1	(T)14	14	10959	10972
Lindera obtusiloba MH220737	11	p1	(A)21	21	13002	13022
Lindera obtusiloba MH220737	12	p1	(T)17	17	13708	13724
Lindera obtusiloba MH220737	13	p1	(A)11	11	14117	14127
Lindera obtusiloba MH220737	14	p1	(A)11	11	15116	15126
Lindera obtusiloba MH220737	15	p1	(T)10	10	15606	15615
Lindera obtusiloba MH220737	16	p1	(T)15	15	17384	17398
Lindera obtusiloba MH220737	17	p1	(T)11	11	19564	19574
Lindera obtusiloba MH220737	19	p1	(T)11	11	23983	23993
Lindera obtusiloba MH220737	22	p1	(T)11	11	31352	31362
Lindera obtusiloba MH220737	24	p1	(A)11	11	32621	32631
Lindera obtusiloba MH220737	25	p1	(T)18	18	33290	33307
Lindera obtusiloba MH220737	27	p1	(A)11	11	38060	38070
Lindera obtusiloba MH220737	28	p1	(A)17	17	38909	38925
Lindera obtusiloba MH220737	29	p1	(A)11	11	39580	39590
Lindera obtusiloba MH220737	30	p1	(T)10	10	44187	44196
Lindera obtusiloba MH220737	31	p1	(T)13	13	45002	45014
Lindera obtusiloba MH220737	33	p1	(A)11	11	46797	46807
Lindera obtusiloba MH220737	34	p1	(A)17	17	47814	47830
Lindera obtusiloba MH220737	36	p1	(A)13	13	49122	49134
Lindera obtusiloba MH220737	39	p1	(T)10	10	54601	54610
Lindera obtusiloba MH220737	40	p1	(T)10	10	55539	55548
Lindera obtusiloba MH220737	41	p1	(A)12	12	58038	58049
Lindera obtusiloba MH220737	45	p1	(T)13	13	66592	66604
Lindera obtusiloba MH220737	48	p1	(T)16	16	72081	72096
Lindera obtusiloba MH220737	49	p1	(A)14	14	72765	72778
Lindera obtusiloba MH220737	50	p1	(T)12	12	73976	73987
Lindera obtusiloba MH220737	52	p1	(A)10	10	74857	74866
Lindera obtusiloba MH220737	53	p1	(T)14	14	75171	75184
Lindera obtusiloba MH220737	54	p1	(A)10	10	78941	78950
Lindera obtusiloba MH220737	57	p1	(T)10	10	84643	84652
Lindera obtusiloba MH220737	58	p1	(T)10	10	86207	86216
Lindera obtusiloba MH220737	60	p1	(T)11	11	87807	87817
Lindera obtusiloba MH220737	62	p1	(T)12	12	89381	89392
Lindera obtusiloba MH220737	63	p1	(A)10	10	92033	92042
Lindera obtusiloba MH220737	65	p1	(A)10	10	113295	113304
Lindera obtusiloba MH220737	68	p1	(A)11	11	116985	116995
Lindera obtusiloba MH220737	69	p1	(A)14	14	117593	117606
Lindera obtusiloba MH220737	70	p1	(A)14	14	118000	118013
Lindera obtusiloba MH220737	71	p1	(A)11	11	118981	118991
Lindera obtusiloba MH220737	72	p1	(T)14	14	120090	120103
Lindera obtusiloba MH220737	74	p1	(T)11	11	129662	129672
Lindera obtusiloba MH220737	76	p1	(T)10	10	131259	131268
Lindera obtusiloba MH220737	77	p1	(A)11	11	131878	131888
Lindera obtusiloba MH220737	78	p1	(T)10	10	133164	133173
Lindera obtusiloba MH220737	18	p2	(AT)5	10	20937	20946
Lindera obtusiloba MH220737	20	p2	(AT)5	10	27998	28007
Lindera obtusiloba MH220737	21	p2	(AT)5	10	31018	31027
Lindera obtusiloba MH220737	26	p2	(TA)8	16	34699	34714
Lindera obtusiloba MH220737	43	p2	(TC)5	10	64588	64597
Lindera obtusiloba MH220737	59	p2	(TC)7	14	86961	86974
Lindera obtusiloba MH220737	61	p2	(TA)6	12	88377	88388
Lindera obtusiloba MH220737	64	p2	(GA)6	12	93232	93243
Lindera obtusiloba MH220737	37	p3	(AAT)4	12	49314	49325
Lindera obtusiloba MH220737	51	p3	(TAT)4	12	74408	74419
Lindera obtusiloba MH220737	23	p4	(CATA)3	12	32418	32429
Lindera obtusiloba MH220737	35	p4	(AACT)3	12	48920	48931
Lindera obtusiloba MH220737	44	p4	(AATG)3	12	65198	65209
Lindera obtusiloba MH220737	47	p4	(ATAC)3	12	70505	70516
Lindera obtusiloba MH220737	55	p4	(TTTC)3	12	81481	81492
Lindera obtusiloba MH220737	75	p4	(CATT)3	12	130299	130310
Lindera obtusiloba MT621623	1	p1	(A)17	17	187	203
Lindera obtusiloba MT621623	2	p1	(T)12	12	4573	4584
Lindera obtusiloba MT621623	3	p1	(T)11	11	5157	5167
Lindera obtusiloba MT621623	4	p1	(A)17	17	5565	5581
Lindera obtusiloba MT621623	5	p1	(T)11	11	5939	5949
Lindera obtusiloba MT621623	6	p1	(T)12	12	7929	7940
Lindera obtusiloba MT621623	7	p1	(T)10	10	9837	9846
Lindera obtusiloba MT621623	9	p1	(T)11	11	10927	10937
Lindera obtusiloba MT621623	10	p1	(A)18	18	12965	12982
Lindera obtusiloba MT621623	11	p1	(T)10	10	13668	13677
Lindera obtusiloba MT621623	12	p1	(A)16	16	14074	14089
Lindera obtusiloba MT621623	13	p1	(A)12	12	15078	15089
Lindera obtusiloba MT621623	14	p1	(T)15	15	17347	17361
Lindera obtusiloba MT621623	15	p1	(T)11	11	19527	19537
Lindera obtusiloba MT621623	18	p1	(T)12	12	29725	29736
Lindera obtusiloba MT621623	19	p1	(T)12	12	30417	30428
Lindera obtusiloba MT621623	21	p1	(T)10	10	31305	31314
Lindera obtusiloba MT621623	23	p1	(A)12	12	32573	32584
Lindera obtusiloba MT621623	24	p1	(T)11	11	33243	33253
Lindera obtusiloba MT621623	26	p1	(A)11	11	37977	37987
Lindera obtusiloba MT621623	28	p1	(T)11	11	44919	44929
Lindera obtusiloba MT621623	30	p1	(A)10	10	46713	46722
Lindera obtusiloba MT621623	31	p1	(A)17	17	47724	47740
Lindera obtusiloba MT621623	33	p1	(A)12	12	49039	49050
Lindera obtusiloba MT621623	37	p1	(A)11	11	57958	57968
Lindera obtusiloba MT621623	38	p1	(A)10	10	62023	62032
Lindera obtusiloba MT621623	42	p1	(T)13	13	66507	66519
Lindera obtusiloba MT621623	44	p1	(A)15	15	72664	72678
Lindera obtusiloba MT621623	45	p1	(T)10	10	73876	73885
Lindera obtusiloba MT621623	46	p1	(T)14	14	74085	74098
Lindera obtusiloba MT621623	48	p1	(A)15	15	74761	74775
Lindera obtusiloba MT621623	49	p1	(T)14	14	75080	75093
Lindera obtusiloba MT621623	52	p1	(T)17	17	84552	84568
Lindera obtusiloba MT621623	56	p1	(T)10	10	89303	89312
Lindera obtusiloba MT621623	57	p1	(A)10	10	91953	91962
Lindera obtusiloba MT621623	60	p1	(A)10	10	113229	113238
Lindera obtusiloba MT621623	63	p1	(A)12	12	116917	116928
Lindera obtusiloba MT621623	64	p1	(A)18	18	117526	117543
Lindera obtusiloba MT621623	66	p1	(A)10	10	118484	118493
Lindera obtusiloba MT621623	67	p1	(T)12	12	120004	120015
Lindera obtusiloba MT621623	68	p1	(T)10	10	123397	123406
Lindera obtusiloba MT621623	70	p1	(T)11	11	129572	129582
Lindera obtusiloba MT621623	72	p1	(T)10	10	130486	130495
Lindera obtusiloba MT621623	73	p1	(T)10	10	131169	131178
Lindera obtusiloba MT621623	74	p1	(A)11	11	131788	131798
Lindera obtusiloba MT621623	75	p1	(T)10	10	133074	133083
Lindera obtusiloba MT621623	16	p2	(AT)5	10	20900	20909
Lindera obtusiloba MT621623	17	p2	(AT)5	10	27959	27968
Lindera obtusiloba MT621623	20	p2	(AT)5	10	30971	30980
Lindera obtusiloba MT621623	25	p2	(TA)7	14	34618	34631
Lindera obtusiloba MT621623	40	p2	(TC)5	10	64504	64513
Lindera obtusiloba MT621623	54	p2	(TC)7	14	86884	86897
Lindera obtusiloba MT621623	55	p2	(TA)6	12	88299	88310
Lindera obtusiloba MT621623	58	p2	(GA)6	12	93158	93169
Lindera obtusiloba MT621623	62	p2	(AT)7	14	116737	116750
Lindera obtusiloba MT621623	34	p3	(AAT)4	12	49230	49241
Lindera obtusiloba MT621623	47	p3	(TAT)4	12	74312	74323
Lindera obtusiloba MT621623	22	p4	(CATA)3	12	32370	32381
Lindera obtusiloba MT621623	32	p4	(AACT)3	12	48837	48848
Lindera obtusiloba MT621623	41	p4	(AATG)3	12	65114	65125
Lindera obtusiloba MT621623	50	p4	(TTTC)3	12	81389	81400
Lindera obtusiloba MT621623	59	p4	(TTTA)3	12	102036	102047
Lindera obtusiloba MT621623	71	p4	(CATT)3	12	130209	130220
Lindera obtusiloba MT621623	76	p4	(AAAT)3	12	144262	144273
