# Supplementary material for: Intraspecific differentiation of Lindera obtusiloba as revealed by comparative plastomic and evolutionary analyses
Source: Ecol Evol. 2024 Mar 11;14(3):e11119. doi: 10.1002/ece3.11119 (PMC10927362; doi:10.1002/ece3.11119)
Supplement: Supplementary file 4 — Appendix S4. [file ECE3-14-e11119-s002.xlsx]

## Sheet: Site Model
Supplementary 4-1 Positive selection genes detected by site model
gene	Model	Ln L	LRT P-value	Positive sites
atpB	M8 (28)	-2037.86	0.00173503	427 I 0.979*
	M7 (26)	-2044.21
ndhC	M8 (28)	-483.885	0.0466622	8 D 0.996**
	M7 (26)	-486.949
petD	M8 (28)	-2206.92	0	43 A 0.994**,118 H 0.961*,132 N 0.959*,185 L 0.964*
	M7 (26)	-2817.09
rpl16	M8 (28)	-2308.69	0	254 W 0.996**
	M7 (26)	-2887.81
rpoC2	M8 (28)	-5804.68	0	754 S 0.980*,1360 S 0.998**,1361 C 0.997**,1362 I 0.994**
	M7 (26)	-5827.71

## Sheet: Branch Model
Supplementary 4-2 Positive selection genes detected by site model
Gene	Model	np	Ln L	Estimates of parameters		LRT P-value
clpP	Two ratio Model 2	26	-4204.23	ω0=0.006	ω1=138.938	0.00374681
	Model 0	25	-4208.43	ω=0.00718
petB	Two ratio Model 2	26	-1886.25	ω0=999.000	ω1=0.0001	0.00949432
	Model 0	25	-1889.62	ω=0.37665
rpl16	Two ratio Model 2	26	-3116.26	ω0=37.584	ω1=0.0001	0
	Model 0	25	-2888.91	ω=0.00455
rpoC1	Two ratio Model 2	26	-5230.57	ω0=38.457	ω1=0.0001	0.00299566
	Model 0	25	-5234.98	ω=28.82831
